# Supplementary material for: Genome-Wide Analysis of the Hsf Family and Functional Characterization of CiHsf10 Under Low-Temperature Stress in Chrysanthemum indicum
Source: Plants (Basel). 2026 Apr 9;15(8):1149. doi: 10.3390/plants15081149 (PMC13120352; doi:10.3390/plants15081149)
Supplement: Supplementary file 1 [file plants-15-01149-s001.zip]

Archive with 7 entries (7 files):
- Supplementary Figure_S1.pdf
- Supplementary Table_S1.pdf
- Supplementary Table_S2.pdf
- Supplementary Table_S3.xlsx
- Supplementary Table_S4.xlsx
- Supplementary Table_S5.xlsx
- Supplementary Table_S6.xlsx
