# Supplementary material for: Genome-Wide Analysis of the Hsf Family and Functional Characterization of CiHsf10 Under Low-Temperature Stress in Chrysanthemum indicum
Source: Plants (Basel). 2026 Apr 9;15(8):1149. doi: 10.3390/plants15081149 (PMC13120352; doi:10.3390/plants15081149)
Supplement: Supplementary file 1 [file plants-15-01149-s001.zip › Supplementary Table_S3.xlsx]

## Sheet: Sheet1
Table S3. The primer sequences used for qPCR.
Gene ID	Prime_F	Prime_R
CiHsf1	TGTCGGAAGACAACGAACGG	GCAACGGGTTTCACATGGTT
CiHsf2	GGCCCTCGGATTTTCAGACA	ATACTGAGACAGCTCGCCAC
CiHsf3	ATCAGCCACCAGTAGAATCACC	GAATCCATGCCCTCATCCACT
CiHsf4	GACTATGGCGACGGGTCAAC	GCTCTTCCAAATCCTTGCATTTCT
CiHsf5	ACAGTGTGACGATCTCGTGG	CGAGTTCACATCACCCGTCA
CiHsf6	ATGCTGGTGAAGGATGTGGT	TACTGGAAACCGGGCGTAAC
CiHsf7	CCCTTTCATTACAGCCCCGT	ATCGGGTGGTTCCTCAGTTG
CiHsf8	TGTCTGGGATTTGTGTCGGT	TCCCATCTGTCTGGGTCCAC
CiHsf9	AGGCTGAGACAACTGCAACA	GAACTCGGGGTTGCTAAACG
CiHsf10	ACCCCACGAACCAAATCCTG	TCAATCCCACCACCAAACGG
CiHsf11	GATGGCGGGAGTCCACAAAT	TGTGAACGACGTGCCAGTAT
CiHsf12	TCAGCCACCGTTTGTAGAGC	CTCTCACTGGTGAACCACACA
CiHsf13	CGACCCATTCATTACAGCCC	ATCAGGTGGTTCCTCAGTCG
CiHsf14	CGATGAAGGGGGTTGAAGGT	TCGACAACGTCATCCTCCAAA
