# Supplementary material for: Genome-Wide Analysis of the Hsf Family and Functional Characterization of CiHsf10 Under Low-Temperature Stress in Chrysanthemum indicum
Source: Plants (Basel). 2026 Apr 9;15(8):1149. doi: 10.3390/plants15081149 (PMC13120352; doi:10.3390/plants15081149)
Supplement: Supplementary file 1 [file plants-15-01149-s001.zip › Supplementary Table_S6.xlsx]

## Sheet: Sheet1
Relative expression value
gene_id	T01	T02	T03	T04
CiHsf1	0.471655	0.604728	0.676514	3.38469
CiHsf2	0.526925	2.84495	10.8726	0.320254
CiHsf3	14.3784	19.2413	28.3075	17.1799
CiHsf4	1.87986	2.71728	1.65552	9.06623
CiHsf5	33.6549	149.533	217.427	25.4828
CiHsf6	0.148721	0.710293	0.0359707	0.143703
CiHsf7	4.29163	3.11039	9.57022	0.609707
CiHsf8	1.05921	2.07068	8.54224	3.01695
CiHsf9	1.04408	3.19466	4.94364	0.142549
CiHsf10	1.82215	3.04814	10.872	4.55462
CiHsf11	22.7845	13.4818	17.2151	18.488
CiHsf12	16.3377	5.35788	58.6835	0.213282
CiHsf13	0.317415	0.192944	0.465081	0.090437
CiHsf14	3.8297	2.27529	6.56847	1.20176
